# Supplementary material for: Effects of synthetic and environmentally friendly fungicides on powdery mildew management and the phyllosphere microbiome of cucumber
Source: PLoS One. 2023 Mar 8;18(3):e0282809. doi: 10.1371/journal.pone.0282809 (PMC9994715; doi:10.1371/journal.pone.0282809)
Supplement: S1 Table — (XLSX) [file pone.0282809.s002.xlsx]

## Sheet: 工作表1
S1 Table. Soil properties of different treatment at the end of the experiments.
Treatment	Soil sample position	pHa	ECa	Organic matter	Organic carbon	P	K	Na	Ca	Mg	Cu	Mn	Zn	Fe	Total N
				%		ppm									%
Control	Surface	7.17	0.25	76.3	44.23	18	11	268	264	87	0.47	0.05	0.22	0.91	1.04
	Bottom	7.19	0.27	78.03	45.24	23	15	310	244	82	0.49	0.06	0.31	1.12	0.95
NPA	Surface	7.2	0.24	79.82	45.75	17	16	273	234	78	0.47	0.03	0.23	0.86	1.04
	Bottom	7.13	0.29	76.44	44.31	23	16	306	291	96	0.53	0.08	0.25	1.15	1.23
Sulfur	Surface	7.16	0.27	77.54	44.95	22	17	259	295	98	0.47	0.11	0.23	0.89	1.05
	Bottom	7.46	0.25	77.34	44.84	24	15	320	208	67	0.51	0.03	0.25	1.03	1.2
Tebuconazole	Surface	7.5	0.27	75.51	43.77	25	24	259	281	91	0.47	0.06	0.22	0.93	1.11
	Bottom	7.28	0.27	77	44.64	21	15	301	261	84	0.51	0.04	0.28	1.03	1.02
a 1:10 (soil : distilled water) dilution
